# Supplementary material for: First record of Orobdella kawakatsuorum (Hirudinida: Arhynchobdellida: Erpobdelliformes) from Kunashir Island, Kuril Islands
Source: Biodivers Data J. 2014 Feb 17;(2):e1058. doi: 10.3897/BDJ.2.e1058 (PMC4030247; doi:10.3897/BDJ.2.e1058)
Supplement: XML Treatment for Orobdella kawakatsuorum [file BDJ.2.e1058-treatment1.xml]

<!DOCTYPE tp:taxon-treatment
  PUBLIC "-//TaxonX//DTD Taxonomic Treatment Publishing DTD v0 20100105//EN" "tax-treatment-NSO.dtd">
<tp:taxon-treatment xmlns:tp="http://www.plazi.org/taxpub"><tp:treatment-meta><mixed-citation publication-type="journal"><person-group><name><surname>Nakano</surname><given-names>Takafumi</given-names></name><name><surname>Gongalsky</surname><given-names>Konstantin B.</given-names></name></person-group><article-title>First record of <italic><tp:taxon-name><tp:taxon-name-part taxon-name-part-type="genus">Orobdella</tp:taxon-name-part> <tp:taxon-name-part taxon-name-part-type="species">kawakatsuorum</tp:taxon-name-part></tp:taxon-name></italic> (<tp:taxon-name><tp:taxon-name-part taxon-name-part-type="class">Hirudinida</tp:taxon-name-part></tp:taxon-name>: <tp:taxon-name><tp:taxon-name-part taxon-name-part-type="order">Arhynchobdellida</tp:taxon-name-part></tp:taxon-name>: <tp:taxon-name><tp:taxon-name-part taxon-name-part-type="suborder">Erpobdelliformes</tp:taxon-name-part></tp:taxon-name>) from Kunashir Island, Kuril Islands</article-title><source>Biodivers Data J</source><day>17</day><month>2</month><year>2014</year><volume>2014</volume><issue>2</issue><pub-id pub-id-type="doi">10.3897/BDJ.2.e1058</pub-id></mixed-citation></tp:treatment-meta><tp:nomenclature><tp:taxon-name>
            <tp:taxon-name-part taxon-name-part-type="genus">Orobdella</tp:taxon-name-part>
            <tp:taxon-name-part taxon-name-part-type="species">kawakatsuorum</tp:taxon-name-part>
            <object-id xmlns:xlink="http://www.w3.org/1999/xlink" content-type="zoobank" xlink:type="simple" object-id-type="ZooBank">urn:lsid:zoobank.org:act:BE8762C7-7AAB-49FD-9488-E8F32E324A27</object-id>
            <object-id xmlns:xlink="http://www.w3.org/1999/xlink" xlink:type="simple" object-id-type="Species-ID">http://species-id.net/wiki/Orobdella_kawakatsuorum</object-id>
          </tp:taxon-name><tp:taxon-authority>Richardson, 1975</tp:taxon-authority></tp:nomenclature><tp:treatment-sec sec-type="materials"><title>Materials</title><list list-type="alpha-lower" list-content="occurrences"><list-item><p><bold>Type status:</bold> <named-content xmlns:xlink="http://www.w3.org/1999/xlink" content-type="dwc:typeStatus" xlink:type="simple">Other material</named-content>. <bold>Occurrence:</bold> catalogNumber: <named-content xmlns:xlink="http://www.w3.org/1999/xlink" content-type="dwc:catalogNumber" xlink:type="simple">KUZ Z675</named-content>; individualCount: <named-content xmlns:xlink="http://www.w3.org/1999/xlink" content-type="dwc:individualCount" xlink:type="simple">1</named-content>; sex: <named-content xmlns:xlink="http://www.w3.org/1999/xlink" content-type="dwc:sex" xlink:type="simple">hermaphrodite</named-content>; <bold>Location:</bold> island: <named-content xmlns:xlink="http://www.w3.org/1999/xlink" content-type="dwc:island" xlink:type="simple">Kunashir Island</named-content>; verbatimLocality: <named-content xmlns:xlink="http://www.w3.org/1999/xlink" content-type="dwc:verbatimLocality" xlink:type="simple">near Ivanovsky cordon of Kurilsky Nature Reserve, 600 m from the Sea of Okhotsk, Kunashir Island</named-content>; decimalLatitude: <named-content xmlns:xlink="http://www.w3.org/1999/xlink" content-type="dwc:decimalLatitude" xlink:type="simple">43.839933N</named-content>; decimalLongitude: <named-content xmlns:xlink="http://www.w3.org/1999/xlink" content-type="dwc:decimalLongitude" xlink:type="simple">145.412833E</named-content>; <bold>Identification:</bold> identifiedBy: <named-content xmlns:xlink="http://www.w3.org/1999/xlink" content-type="dwc:identifiedBy" xlink:type="simple">Takafumi Nakano</named-content>; <bold>Event:</bold> eventDate: <named-content xmlns:xlink="http://www.w3.org/1999/xlink" content-type="dwc:eventDate" xlink:type="simple">2012-08-23</named-content>; habitat: <named-content xmlns:xlink="http://www.w3.org/1999/xlink" content-type="dwc:habitat" xlink:type="simple">Oak (<italic><tp:taxon-name><tp:taxon-name-part taxon-name-part-type="genus">Quercus</tp:taxon-name-part> <tp:taxon-name-part taxon-name-part-type="species">crispula</tp:taxon-name-part></tp:taxon-name></italic>) forest with bamboo (<italic><tp:taxon-name><tp:taxon-name-part taxon-name-part-type="genus">Sasa</tp:taxon-name-part></tp:taxon-name></italic> sp.) and lianas (<italic><tp:taxon-name><tp:taxon-name-part taxon-name-part-type="genus">Hydrangea</tp:taxon-name-part> <tp:taxon-name-part taxon-name-part-type="species">paniculata</tp:taxon-name-part></tp:taxon-name></italic>, <italic><tp:taxon-name><tp:taxon-name-part taxon-name-part-type="genus">Vitis</tp:taxon-name-part> <tp:taxon-name-part taxon-name-part-type="species">coignetiae</tp:taxon-name-part></tp:taxon-name></italic>), forest canopy density 60%, grass cover density 100%, litter depth up to 15 cm</named-content>; <bold>Record Level:</bold> institutionCode: <named-content xmlns:xlink="http://www.w3.org/1999/xlink" content-type="dwc:institutionCode" xlink:type="simple">KUZ</named-content></p></list-item><list-item><p><bold>Type status:</bold> <named-content xmlns:xlink="http://www.w3.org/1999/xlink" content-type="dwc:typeStatus" xlink:type="simple">Other material</named-content>. <bold>Occurrence:</bold> catalogNumber: <named-content xmlns:xlink="http://www.w3.org/1999/xlink" content-type="dwc:catalogNumber" xlink:type="simple">KUZ Z676</named-content>; individualCount: <named-content xmlns:xlink="http://www.w3.org/1999/xlink" content-type="dwc:individualCount" xlink:type="simple">1</named-content>; sex: <named-content xmlns:xlink="http://www.w3.org/1999/xlink" content-type="dwc:sex" xlink:type="simple">hermaphrodite</named-content>; <bold>Location:</bold> island: <named-content xmlns:xlink="http://www.w3.org/1999/xlink" content-type="dwc:island" xlink:type="simple">Kunashir Island</named-content>; verbatimLocality: <named-content xmlns:xlink="http://www.w3.org/1999/xlink" content-type="dwc:verbatimLocality" xlink:type="simple">near Ozernyi cordon of Kurilsky Nature Reserver, on the eastern slope of Golovnin Volcano caldera, 1 km from the Sea of Okhotsk, Kunashir Island</named-content>; decimalLatitude: <named-content xmlns:xlink="http://www.w3.org/1999/xlink" content-type="dwc:decimalLatitude" xlink:type="simple">43.875333N</named-content>; decimalLongitude: <named-content xmlns:xlink="http://www.w3.org/1999/xlink" content-type="dwc:decimalLongitude" xlink:type="simple">145.476617E</named-content>; <bold>Identification:</bold> identifiedBy: <named-content xmlns:xlink="http://www.w3.org/1999/xlink" content-type="dwc:identifiedBy" xlink:type="simple">Takafumi Nakano</named-content>; <bold>Event:</bold> eventDate: <named-content xmlns:xlink="http://www.w3.org/1999/xlink" content-type="dwc:eventDate" xlink:type="simple">2012-08-26</named-content>; habitat: <named-content xmlns:xlink="http://www.w3.org/1999/xlink" content-type="dwc:habitat" xlink:type="simple">Fir (<italic><tp:taxon-name><tp:taxon-name-part taxon-name-part-type="genus">Abies</tp:taxon-name-part> <tp:taxon-name-part taxon-name-part-type="species">sachalinensis</tp:taxon-name-part></tp:taxon-name></italic>) forest with birch (<italic><tp:taxon-name><tp:taxon-name-part taxon-name-part-type="genus">Betula</tp:taxon-name-part> <tp:taxon-name-part taxon-name-part-type="species">platyphylla</tp:taxon-name-part></tp:taxon-name></italic>) and oak (<italic><tp:taxon-name><tp:taxon-name-part taxon-name-part-type="genus">Quercus</tp:taxon-name-part> <tp:taxon-name-part taxon-name-part-type="species">crispula</tp:taxon-name-part></tp:taxon-name></italic>) and bamboo (<italic><tp:taxon-name><tp:taxon-name-part taxon-name-part-type="genus">Sasa</tp:taxon-name-part></tp:taxon-name></italic> sp.), forest canopy density 70%, grass cover density 80%</named-content>; <bold>Record Level:</bold> institutionCode: <named-content xmlns:xlink="http://www.w3.org/1999/xlink" content-type="dwc:institutionCode" xlink:type="simple">KUZ</named-content></p></list-item></list></tp:treatment-sec><tp:treatment-sec sec-type="Description"><title>Description</title><p>Body firm, muscular, elongated, with constant width in caudal direction, dorsoventrally compressed, BL 23.8–32.5 mm, BW 3.7–4.9 mm (Fig. <xref ref-type="fig" rid="F502225">2</xref>). Caudal sucker elliptic, minor axis 1.0–1.6 mm, major axis 1.9–2.7 mm (Fig. <xref ref-type="fig" rid="F502225">2</xref><xref ref-type="fig" rid="F502231">b</xref>). Somite I completely merged with prostomium. Somites II, III uniannulate. Somites IV, V biannulate. Somites VI, VII triannulate. Somites VIII–XXV quadrannulate (Fig. <xref ref-type="fig" rid="F502232">3</xref><xref ref-type="fig" rid="F502237">a</xref>). Somite XXVI triannulate. Somite XXVII uniannulate; anus behind it. Eyes in 3 pairs, first pair dorsally on posterior margin of II, second and third pairs dorsolaterally on posterior margin of V (a1 + a2). Nephridiopores in 17 pairs, 1 each situated ventrally at posterior margin of a1 of each somites in VIII–XXIV (Fig. <xref ref-type="fig" rid="F502232">3</xref><xref ref-type="fig" rid="F502237">a</xref>).</p><p>Pharynx reaching to XIV b5/b6 (Fig. <xref ref-type="fig" rid="F502232">3</xref><xref ref-type="fig" rid="F502238">b</xref>). Crop reaching to XX b5–XX/XXI (Fig. <xref ref-type="fig" rid="F502232">3</xref><xref ref-type="fig" rid="F502238">b</xref>). Gastropore in furrow of XIII a1/a2 (Fig. <xref ref-type="fig" rid="F502232">3</xref><xref ref-type="fig" rid="F502237">a</xref>, <xref ref-type="fig" rid="F502239">c</xref>). Gastroporal duct tubular, joining with crop in XIV b5/b6 (Fig. <xref ref-type="fig" rid="F502232">3</xref><xref ref-type="fig" rid="F502238">b</xref>). Intestine reaching to XXV a1/a2–b5/b6. Rectum descending to anus.</p><p>Male gonopore at anterior margin of XI b6 (Fig. <xref ref-type="fig" rid="F502232">3</xref><xref ref-type="fig" rid="F502237">a</xref>). Female gonopore in furrow of XIII a1/a2 (Fig. <xref ref-type="fig" rid="F502232">3</xref><xref ref-type="fig" rid="F502239">c</xref>). Gonopores separated by 6 annuli (Fig. <xref ref-type="fig" rid="F502232">3</xref><xref ref-type="fig" rid="F502237">a</xref>). Testisacs undeveloped, undetectable. Paired epididymides in XVI b5/b6–XVII a1/a2, occupying 2 annuli (Fig. <xref ref-type="fig" rid="F502232">3</xref><xref ref-type="fig" rid="F502240">d</xref>). Ejaculatory ducts in XI b5 to XVI b5/b6, nearly straight. Atrial cornua undeveloped. Atrium globular, in XI b6. Paired ovisacs globular, 1 each in XIII a2 and b5. Oviducts short, both oviducts converging into common oviduct in XIII a2. Common oviduct directly descending to female gonopore.</p></tp:treatment-sec><tp:treatment-sec sec-type="Distribution"><title>Distribution</title><p><italic><tp:taxon-name><tp:taxon-name-part taxon-name-part-type="genus">Orobdella</tp:taxon-name-part> <tp:taxon-name-part taxon-name-part-type="species">kawakatsuorum</tp:taxon-name-part></tp:taxon-name></italic> is distributed in Hokkaido, Japan, and its peripheral islands and inhabited in mountainous regions of these islands (<xref ref-type="bibr" rid="B502170">Nakano 2012a</xref>). The present specimens have extended the known distributional range of the species north to include the southern tip of the Kuril Islands.</p></tp:treatment-sec><tp:treatment-sec sec-type="Genetic data"><title>Genetic data</title><p>The obtained neighbor-joining tree (Fig. <xref ref-type="fig" rid="F502241">4</xref>) showed that two <italic><tp:taxon-name><tp:taxon-name-part taxon-name-part-type="genus">Orobdella</tp:taxon-name-part></tp:taxon-name></italic> specimens from Kunashir Island (KUZ Z675, Z676) formed a monophyletic lineage with the individual of <italic><tp:taxon-name><tp:taxon-name-part taxon-name-part-type="genus">Orobdella</tp:taxon-name-part> <tp:taxon-name-part taxon-name-part-type="species">kawakatsuorum</tp:taxon-name-part></tp:taxon-name></italic> from Shiretoko, Hokkaido (KUZ Z152). No difference between the tRNA<sup>Leu</sup>–ND1 sequences from the Kunashir specimens. The K2P distance was detected between these two specimens (KUZ Z675, Z676) and that from Shiretoko (KUZ Z152) was 0.5%.</p></tp:treatment-sec><tp:treatment-sec sec-type="Taxon discussion"><title>Taxon discussion</title><p>Two specimens of <italic><tp:taxon-name><tp:taxon-name-part taxon-name-part-type="genus">Orobdella</tp:taxon-name-part></tp:taxon-name></italic> from Kunashir Island clearly belong to <italic><tp:taxon-name><tp:taxon-name-part taxon-name-part-type="genus">Orobdella</tp:taxon-name-part> <tp:taxon-name-part taxon-name-part-type="species">kawakatsuorum</tp:taxon-name-part></tp:taxon-name></italic> based on the following characteristics: male gonopore in the anterior margin of XI b6, female gonopore in the furrow of XIII a1/a2, 6 annuli between gonopores, and epididymides occupying 2 annuli. According to <xref ref-type="bibr" rid="B502170">Nakano (2012a)</xref>, <italic><tp:taxon-name><tp:taxon-name-part taxon-name-part-type="genus">Orobdella</tp:taxon-name-part> <tp:taxon-name-part taxon-name-part-type="species">kawakatsuorum</tp:taxon-name-part></tp:taxon-name></italic> grows to ca. 10 cm length. However, the body length of the Kunashir specimens is only ca. 3 cm. Since they have undeveloped male atria and undetectable testisacs, they were considered immature individuals. As noted in the Introduction, two quadrannulate species of <italic><tp:taxon-name><tp:taxon-name-part taxon-name-part-type="genus">Orobdella</tp:taxon-name-part></tp:taxon-name></italic>, <italic><tp:taxon-name><tp:taxon-name-part taxon-name-part-type="genus">Orobdella</tp:taxon-name-part> <tp:taxon-name-part taxon-name-part-type="species">kawakatsuorum</tp:taxon-name-part></tp:taxon-name></italic> and <italic><tp:taxon-name><tp:taxon-name-part taxon-name-part-type="genus">Orobdella</tp:taxon-name-part> <tp:taxon-name-part taxon-name-part-type="species">koikei</tp:taxon-name-part></tp:taxon-name></italic>, are distributed in Hokkaido. <italic><tp:taxon-name><tp:taxon-name-part taxon-name-part-type="genus">Orobdella</tp:taxon-name-part> <tp:taxon-name-part taxon-name-part-type="species">koikei</tp:taxon-name-part></tp:taxon-name></italic> is the closest congener of <italic><tp:taxon-name><tp:taxon-name-part taxon-name-part-type="genus">Orobdella</tp:taxon-name-part> <tp:taxon-name-part taxon-name-part-type="species">kawakatsuorum</tp:taxon-name-part></tp:taxon-name></italic> according to the recent molecular phylogenetic study and the smallest species among the known species of <italic><tp:taxon-name><tp:taxon-name-part taxon-name-part-type="genus">Orobdella</tp:taxon-name-part></tp:taxon-name></italic> (<xref ref-type="bibr" rid="B502170">Nakano 2012a</xref>). The body length of the known mature leeches of <italic><tp:taxon-name><tp:taxon-name-part taxon-name-part-type="genus">Orobdella</tp:taxon-name-part> <tp:taxon-name-part taxon-name-part-type="species">koikei</tp:taxon-name-part></tp:taxon-name></italic> is less than 4 cm. Therefore, based only on their body length, a possibility exists that the Kunashir specimens might be misidentified as <italic><tp:taxon-name><tp:taxon-name-part taxon-name-part-type="genus">Orobdella</tp:taxon-name-part> <tp:taxon-name-part taxon-name-part-type="species">koikei</tp:taxon-name-part></tp:taxon-name></italic>. However, <italic><tp:taxon-name><tp:taxon-name-part taxon-name-part-type="genus">Orobdella</tp:taxon-name-part> <tp:taxon-name-part taxon-name-part-type="species">kawakatsuorum</tp:taxon-name-part></tp:taxon-name></italic>, as well as the present specimens, are clearly distinguished from <italic><tp:taxon-name><tp:taxon-name-part taxon-name-part-type="genus">Orobdella</tp:taxon-name-part> <tp:taxon-name-part taxon-name-part-type="species">koikei</tp:taxon-name-part></tp:taxon-name></italic> in the characteristics mentioned above: the latter possesses 1/2 + 4 + 1/2 annuli between gonopores (male gonopore in the middle of XI b6, female gonopore in the middle of XIII a1), and the epididymides occupy 9–12 annuli. Our tRNA<sup>Leu</sup>–ND1 data provided additional confirmation that the <italic><tp:taxon-name><tp:taxon-name-part taxon-name-part-type="genus">Orobdella</tp:taxon-name-part></tp:taxon-name></italic> leeches from Kunashir Island were identified correctly as <italic><tp:taxon-name><tp:taxon-name-part taxon-name-part-type="genus">Orobdella</tp:taxon-name-part> <tp:taxon-name-part taxon-name-part-type="species">kawakatsuorum</tp:taxon-name-part></tp:taxon-name></italic>.</p><p><italic><tp:taxon-name><tp:taxon-name-part taxon-name-part-type="genus">Orobdella</tp:taxon-name-part> <tp:taxon-name-part taxon-name-part-type="species">kawakatsuorum</tp:taxon-name-part></tp:taxon-name></italic> was collected from Rishirito Island (<xref ref-type="bibr" rid="B502170">Nakano 2012a</xref>), which is located ca. 20 km away from Hokkaido (Fig. <xref ref-type="fig" rid="F502221">1</xref>). Additionally, Kunashir Island lies offshore of Hokkaido. Thus, anticipating that <italic><tp:taxon-name><tp:taxon-name-part taxon-name-part-type="genus">Orobdella</tp:taxon-name-part></tp:taxon-name></italic> leeches might occur on the island was not difficult. Our findings suggest that <italic><tp:taxon-name><tp:taxon-name-part taxon-name-part-type="genus">Orobdella</tp:taxon-name-part></tp:taxon-name></italic> species may also be present in the southern part of the Kuril Islands, e.g., Iturup Island and Shikotan Island. Further faunal surveys should be conducted not only in the South Kurils, but also in the northern part of the Kuril Islands, as well as the Kamchatka Peninsula, to fully reveal the northern distributional limit of the genus <italic><tp:taxon-name><tp:taxon-name-part taxon-name-part-type="genus">Orobdella</tp:taxon-name-part></tp:taxon-name></italic>.</p></tp:treatment-sec><tp:treatment-sec><!--Section generated to contain objects referenced in tp:taxon-treatment.--><fig-group id="F502225" position="float" orientation="portrait"><caption><p><italic><tp:taxon-name><tp:taxon-name-part taxon-name-part-type="genus">Orobdella</tp:taxon-name-part> <tp:taxon-name-part taxon-name-part-type="species">kawakatsuorum</tp:taxon-name-part></tp:taxon-name></italic> Richardson, 1975 from Kunashir Island, KUZ Z676.</p></caption><fig id="F502230" position="float" orientation="portrait"><label>Figure 2a.</label><caption><p>dorsal view. Scale bar: 5 mm.</p></caption><graphic xmlns:xlink="http://www.w3.org/1999/xlink" xlink:href="biodiversity_data_journal-2-e1058-g002_a.jpg" xlink:type="simple" position="float" orientation="portrait"/></fig><fig id="F502231" position="float" orientation="portrait"><label>Figure 2b.</label><caption><p>ventral view. Scale bar: 5 mm.</p></caption><graphic xmlns:xlink="http://www.w3.org/1999/xlink" xlink:href="biodiversity_data_journal-2-e1058-g002_b.jpg" xlink:type="simple" position="float" orientation="portrait"/></fig></fig-group><fig id="F502231" position="float" orientation="portrait"><label>Figure 2b.</label><caption><p>ventral view. Scale bar: 5 mm.</p></caption><graphic xmlns:xlink="http://www.w3.org/1999/xlink" xlink:href="biodiversity_data_journal-2-e1058-g002_b.jpg" xlink:type="simple" position="float" orientation="portrait"/></fig><fig-group id="F502232" position="float" orientation="portrait"><caption><p><italic><tp:taxon-name><tp:taxon-name-part taxon-name-part-type="genus">Orobdella</tp:taxon-name-part> <tp:taxon-name-part taxon-name-part-type="species">kawakatsuorum</tp:taxon-name-part></tp:taxon-name></italic> Richardson, 1975 from Kunashir Island, KUZ Z676. Abbreviations: af, annular furrow; cp, crop; ed, ejaculatory duct; ep, epididymis; fg, female gonopore; gd, gastroporal duct; gp, gastropore; mg, male gonopore; np, nephridiopore; ph, pharynx.</p></caption><fig id="F502237" position="float" orientation="portrait"><label>Figure 3a.</label><caption><p>ventral view of somites XI–XIII. Scale bar: 1 mm.</p></caption><graphic xmlns:xlink="http://www.w3.org/1999/xlink" xlink:href="biodiversity_data_journal-2-e1058-g003_a.jpg" xlink:type="simple" position="float" orientation="portrait"/></fig><fig id="F502238" position="float" orientation="portrait"><label>Figure 3b.</label><caption><p>ventral view of the gastroporal duct. Scale bar: 1 mm.</p></caption><graphic xmlns:xlink="http://www.w3.org/1999/xlink" xlink:href="biodiversity_data_journal-2-e1058-g003_b.jpg" xlink:type="simple" position="float" orientation="portrait"/></fig><fig id="F502239" position="float" orientation="portrait"><label>Figure 3c.</label><caption><p>ventral view of the gastropore and female gonopore. Scale bar: 0.25 mm.</p></caption><graphic xmlns:xlink="http://www.w3.org/1999/xlink" xlink:href="biodiversity_data_journal-2-e1058-g003_c.jpg" xlink:type="simple" position="float" orientation="portrait"/></fig><fig id="F502240" position="float" orientation="portrait"><label>Figure 3d.</label><caption><p>dorsal view of sperm ducts and ventral nervous system. Scale bar: 1 mm.</p></caption><graphic xmlns:xlink="http://www.w3.org/1999/xlink" xlink:href="biodiversity_data_journal-2-e1058-g003_d.jpg" xlink:type="simple" position="float" orientation="portrait"/></fig></fig-group><fig id="F502237" position="float" orientation="portrait"><label>Figure 3a.</label><caption><p>ventral view of somites XI–XIII. Scale bar: 1 mm.</p></caption><graphic xmlns:xlink="http://www.w3.org/1999/xlink" xlink:href="biodiversity_data_journal-2-e1058-g003_a.jpg" xlink:type="simple" position="float" orientation="portrait"/></fig><fig id="F502238" position="float" orientation="portrait"><label>Figure 3b.</label><caption><p>ventral view of the gastroporal duct. Scale bar: 1 mm.</p></caption><graphic xmlns:xlink="http://www.w3.org/1999/xlink" xlink:href="biodiversity_data_journal-2-e1058-g003_b.jpg" xlink:type="simple" position="float" orientation="portrait"/></fig><fig id="F502239" position="float" orientation="portrait"><label>Figure 3c.</label><caption><p>ventral view of the gastropore and female gonopore. Scale bar: 0.25 mm.</p></caption><graphic xmlns:xlink="http://www.w3.org/1999/xlink" xlink:href="biodiversity_data_journal-2-e1058-g003_c.jpg" xlink:type="simple" position="float" orientation="portrait"/></fig><fig id="F502240" position="float" orientation="portrait"><label>Figure 3d.</label><caption><p>dorsal view of sperm ducts and ventral nervous system. Scale bar: 1 mm.</p></caption><graphic xmlns:xlink="http://www.w3.org/1999/xlink" xlink:href="biodiversity_data_journal-2-e1058-g003_d.jpg" xlink:type="simple" position="float" orientation="portrait"/></fig><fig id="F502241" position="float" orientation="portrait"><label>Figure 4.</label><caption><p>The neighbor-joining tree of 630 bp of tRNA<sup>Leu</sup> and ND1. The numbers at the nodes represent the bootstrap values.</p></caption><graphic xmlns:xlink="http://www.w3.org/1999/xlink" xlink:href="biodiversity_data_journal-2-e1058-g004.jpg" position="float" orientation="portrait" xlink:type="simple"/></fig><fig id="F502221" position="float" orientation="portrait"><label>Figure 1.</label><caption><p>Map showing the Kuril Islands and adjacent areas. Filled circles indicate collection localities of the specimens examined in this study.</p></caption><graphic xmlns:xlink="http://www.w3.org/1999/xlink" xlink:href="biodiversity_data_journal-2-e1058-g001.jpg" position="float" orientation="portrait" xlink:type="simple"/></fig></tp:treatment-sec><ref-list><ref id="B502170"><element-citation xmlns:xlink="http://www.w3.org/1999/xlink" publication-type="article" xlink:type="simple"><person-group person-group-type="author"><name name-style="western"><surname>Nakano</surname><given-names>Takafumi</given-names></name></person-group><year>2012</year><article-title>A new species of <italic><tp:taxon-name><tp:taxon-name-part taxon-name-part-type="genus">Orobdella</tp:taxon-name-part></tp:taxon-name></italic> (<tp:taxon-name><tp:taxon-name-part taxon-name-part-type="class">Hirudinida</tp:taxon-name-part></tp:taxon-name>, <tp:taxon-name><tp:taxon-name-part taxon-name-part-type="order">Arhynchobdellida</tp:taxon-name-part></tp:taxon-name>, <tp:taxon-name><tp:taxon-name-part taxon-name-part-type="family">Gastrostomobdellidae</tp:taxon-name-part></tp:taxon-name>) and redescription of <italic><tp:taxon-name><tp:taxon-name-part taxon-name-part-type="genus">Orobdella</tp:taxon-name-part> <tp:taxon-name-part taxon-name-part-type="species">kawakatsuorum</tp:taxon-name-part></tp:taxon-name></italic> from Hokkaido, Japan with the phylogenetic position of the new species</article-title><source>ZooKeys</source><volume>169</volume><fpage>9</fpage><lpage>30</lpage><uri xlink:type="simple">http://www.pensoft.net/journals/zookeys/article/2425/abstract/a-new-species-of-orobdella-hirudinida-arhynchobdellida-gastrostomobdellidae-and-redescription-of-o-kawakatsuorum-from-ho</uri><pub-id pub-id-type="doi">10.3897/zookeys.169.2425</pub-id></element-citation></ref></ref-list></tp:taxon-treatment>
